# Supplementary material for: Fibre and extracellular matrix contributions to passive forces in human skeletal muscles: An experimental based constitutive law for numerical modelling of the passive element in the classical Hill-type three element model
Source: PLoS One. 2019 Nov 5;14(11):e0224232. doi: 10.1371/journal.pone.0224232 (PMC6830811; doi:10.1371/journal.pone.0224232)
Supplement: S1 File — Sarcomere length and tension for each fibre and bundle. (XLSX) [file pone.0224232.s004.xlsx]

## Sheet: fibers
fibra1			fibra2			fibra3			fibra4			fibra5			fibra6			fibra7			fibra8			fibra9			fibra10			fibra11
length	stress		length	stress		length	stress		length	stress		length	stress		length	stress		length	stress		length	stress		length	stress		length	stress		length	stress
2.577	2.24552		3.092	4.48576		3.169	9.7184		2.643	7.8804		2.941	6.00294		2.412	3.76415		2.454	2.88525		2.262	2.4943		2.116	4.12849		2.738	2.5357		2.464	2.90392
2.774	6.84625		3.532	13.7324		3.68	12.5058		3.106	12.6546		3.14	13.9975		2.631	7.89096		2.774	6.20755		2.781	5.24725		2.786	11.6934		3.27	6.00882		2.861	8.80615
3.134	3.52637		3.951	24.9005		4.261	29.0794		3.603	31.3945		3.543	24.1308		2.932	7.40794		3.237	10.5644		3.064	7.99413		3.276	20.7548		3.498	8.64388		3.132	12.3988
3.394	5.50288		4.211	41.7354		4.513	31.0842		4.124	40.1254		3.851	34.7005		3.109	4.60928		3.582	12.3909		3.313	13.3805		3.633	25.2315		3.743	14.7193		3.421	14.3151
3.705	11.6998		4.43	54.9958		4.742	28.7924		4.898	47.6208		4.214	53.5714		3.283	6.43261		3.827	21.0094		3.594	16.9472		3.939	35.2815		4.446	17.986		3.673	16.5924
3.92	21.355		4.626	59.3579		5.044	41.1454					4.37	60.6245		3.39	6.41544		3.97	25.6279		3.89	24.6934		4.064	41.2586		4.63	18.7876		3.921	19.2163
4.176	31.9579					5.185	41.8834					4.471	66.9402		3.643	20.7701					3.989	36.255		4.2	55.8853
4.323	40.8693														3.743	21.4251					4.039	36.9611
Fast
Slow

## Sheet: bundles
bundle 1			bundle 2			bundle 3			bundle 4			bundle 5			bundle 6			bundle 7			bundle 8			bundle 9			bundle 10			bundle 11
length	stress		length	stress		length	stress		length	stress		length	stress		length	stress		length	stress		length	stress		length	stress		length	stress		length	stress
2.496	19.6587		2.12	6.80625		2.061	7.43687		1.92	3.08316		2.231	26.1135		1.711	5.24075		1.918	16.2547		1.914	3.4		2.176	4.4		2.145	2.52		2.49	11.78
2.479	27.165		2.585	12.2253		2.073	12.2596		2.201	5.81055		2.434	35.6527		2.046	17.0091		2.046	35.1184		2.143	7.3		2.273	5.94		2.422	7.04		2.66	21.63
2.772	30.037		2.662	15.706		2.392	16.7515		2.309	14.0313		2.476	43.8568		2.093	34.895		2.363	28.7424		2.355	12.5		2.504	10.41		2.612	14.66		2.972	29.14
3.173	41.6163		2.796	20.8822		2.232	19.3111		2.465	25.8129		2.498	50.3783		2.259	31.8268		2.424	42.0615		2.396	20.6		2.823	16.78		2.826	20.61		3.068	47.72
3.109	30.2848		2.965	23.2644		2.731	22.1046		2.692	59.5762		2.471	64.9463		2.311	27.4331		2.677	41.4324		2.382	26.87		3.06	21.8		3.055	26.81		3.3	62.12
3.254	42.2659		3.166	25.2996		2.94	25.0033		2.968	78.3318		2.563	69.3277		2.531	43.4748		3.012	40.7387		2.495	32.24		3.093	26.74		3.139	35.25
3.434	51.9077		3.115	26.1306		2.833	23.6775		3.078	99.3125		2.604	77.6318		2.718	42.4642		3.124	55.4161		2.767	34.37		3.18	33.22		3.367	42.37
3.772	57.2664		3.337	32.8471		3.058	25.4903		3.347	93.5083		2.831	80.4908					3.163	63.119
			3.355	43.9208		2.954	27.0455		3.431	103.563		2.955	76.4489
			3.938	49.6185		3.118	28.5387
